# Supplementary material for: Disentangling river and swamp buffalo genetic diversity: initial insights from the 1000 Buffalo Genomes Project
Source: Gigascience. 2024 Sep 9;13:giae053. doi: 10.1093/gigascience/giae053 (PMC11382405; doi:10.1093/gigascience/giae053)
Supplement: giae053_Supplemental_Files [file giae053_supplemental_files.zip]

Archive with 2 entries (2 files):
- supplementary_figures.docx
- Supplementary_tables.xlsx
