# Supplementary material for: Disentangling river and swamp buffalo genetic diversity: initial insights from the 1000 Buffalo Genomes Project
Source: Gigascience. 2024 Sep 9;13:giae053. doi: 10.1093/gigascience/giae053 (PMC11382405; doi:10.1093/gigascience/giae053)
Supplement: giae053_Supplemental_Files [file giae053_supplemental_files.zip › Supplementary_tables.xlsx]

## Sheet: Supplementary Table 1
Process (Activity)	Software	Version
Subreads to HiFi reads conversion	DeepConsensus	0.3
HiFi adapters filtering	HiFiAdapterFilt	second_release (v2)
Removing adaptors and cleaning low-quality short reads	Trim_Galore	0.4.2
Contig de novo assembly	HiFiasm	0.16.1-r375
Removing low-coverage and small duplicated contigs (<1Mb)	purge_dups	1.2.5
Mitogenome assemby	MitoHiFi	2.2
Alignment and filtering of HiC short reads	Arima Genomics Mapping Pipeline	github commit 2e74ea4
Scaffolding with HiC short-reads	YaHS	1.2a.2
Alignment genome to genome	winnowmap	2.03
Alignment reads to genome	minimap2	v2.24-r1122
Creating a dotplot	gepard	2.1
Reorientation of the chromosomes	CombineFasta	github commit a63e553
Gap closing	YaGCloser	1.0.0
Repeat identification	RepeatMasker	4.1.4
Telomere identification	tidk	0.2.31
Monomer identification (Tandem repeats)	TRF	4.10.0
Higher Order Repeat Counting (Centromeric repeats)	HiCAT	1.1.0
Predicting orthologs and cds alignments	salmonid_pipeline	gitlab commit a2f569ba
Predicting orthologs and cds alignments	OrthoFinder	gitlab commit a2f569ba
Predicting orthologs and cds alignments	macse	gitlab commit a2f569ba
Predicting orthologs and cds alignments	mafft	gitlab commit a2f569ba
Infer maximum-likelihood tree and estimate divergence time	IQtree	2.2.2.3
Estimate divergence time	PAML (mcmctree)	4.10.6
Alignment all vs all (genome to genome)	MUMmer (nucmer)	4.0.0
SNP identification between genomes	MUMmer (nucmer)	4.0.0
Structural variant identification between genomes	Assemblytics	1.2.1
SNP identification within populations	GATK
Compute for SNPs statistics	bcftools	1.17
Compute for eigen values (PCA) and minor allele frequencies	plink
Quality assessment
Quality control checking of short-reads	fastqc	0.11.4
K-mer counting	Meryl	1.3
Genome size and heterozygosity estimation	Genomescope	2
Base quality (QV) and assembly completeness	Merqury	1.3
Assembly completeness	BUSCO	5.4.4

## Sheet: Supplementary Table 2
chromosome	This study estimation (T2T-CHM13v2)		T2T-CHM13v1
	start	end	start	end
1	121790366	126641703	116796216	147241828
2	92299214	94008894	85991672	99673016
3	90339379	91480350	85805192	101415517
4	52115487	54870510	44705247	59870604
5	46805630	49596649	42077197	54596619
6	58285613	61068545	53286920	66058622
7	60399261	63741631	55414368	68714496
8	44461289	46331288	39243541	51325076
9	44938600	47590848	39952789	81694033
10	39583160	41932221	34633784	46664580
11	50999018	54488061	46061948	59413485
12	34578783	37221407	29620490	42202482
13	15547602	17545015	0	23171058
14	10081319	12716128	0	17765925
15	13968817	16668855	0	23279251
16	35884718	37851967	30848291	57219476
17	23433373	27415622	18892710	32487230
18	15957907	21021480	10965698	25933550
19	25793946	29770440	19655572	34768168
20	26343419	29521048	21383653	37969531
21	7622976	11341422	0	17078862
22	12779096	15718782	0	20739833

## Sheet: Supplementary Table 3
Common Name	Scientific Name	Genome Accession Number	Sequence types	Protein	CDS	GFF
Swamp buffalo	Bubalus carabanensis	GCA_029407905.2	protein	ftp://ftp.ncbi.nlm.nih.gov/genomes/all/GCF/029/407/905/GCF_029407905.1_PCC_UOA_SB_1v2/GCF_029407905.1_PCC_UOA_SB_1v2_protein.faa.gz	ftp://ftp.ncbi.nlm.nih.gov/genomes/all/GCF/029/407/905/GCF_029407905.1_PCC_UOA_SB_1v2/GCF_029407905.1_PCC_UOA_SB_1v2_cds_from_genomic.fna.gz	ftp://ftp.ncbi.nlm.nih.gov/genomes/all/GCF/029/407/905/GCF_029407905.1_PCC_UOA_SB_1v2/GCF_029407905.1_PCC_UOA_SB_1v2_genomic.gff.gz
River buffalo	Bubalus bubalis	GCA_003121395.1	protein	ftp://ftp.ncbi.nlm.nih.gov/genomes/all/GCF/003/121/395/GCF_003121395.1_ASM312139v1/GCF_003121395.1_ASM312139v1_protein.faa.gz	ftp://ftp.ncbi.nlm.nih.gov/genomes/all/GCF/003/121/395/GCF_003121395.1_ASM312139v1/GCF_003121395.1_ASM312139v1_cds_from_genomic.fna.gz	ftp://ftp.ncbi.nlm.nih.gov/genomes/all/GCF/003/121/395/GCF_003121395.1_ASM312139v1/GCF_003121395.1_ASM312139v1_genomic.gff.gz
Indicine cattle	Bos indicus	GCA_003369695.2	protein	ftp://ftp.ncbi.nlm.nih.gov/genomes/all/GCF/003/369/695/GCF_003369695.1_UOA_Brahman_1/GCF_003369695.1_UOA_Brahman_1_protein.faa.gz	ftp://ftp.ncbi.nlm.nih.gov/genomes/all/GCF/003/369/695/GCF_003369695.1_UOA_Brahman_1/GCF_003369695.1_UOA_Brahman_1_cds_from_genomic.fna.gz	ftp://ftp.ncbi.nlm.nih.gov/genomes/all/GCF/003/369/695/GCF_003369695.1_UOA_Brahman_1/GCF_003369695.1_UOA_Brahman_1_genomic.gff.gz
Taurine cattle	Bos taurus	GCA_002263795.3	protein	ftp://ftp.ncbi.nlm.nih.gov/genomes/all/GCF/002/263/795/GCF_002263795.2_ARS-UCD1.3/GCF_002263795.2_ARS-UCD1.3_protein.faa.gz	ftp://ftp.ncbi.nlm.nih.gov/genomes/all/GCF/002/263/795/GCF_002263795.2_ARS-UCD1.3/GCF_002263795.2_ARS-UCD1.3_cds_from_genomic.fna.gz	ftp://ftp.ncbi.nlm.nih.gov/genomes/all/GCF/002/263/795/GCF_002263795.2_ARS-UCD1.3/GCF_002263795.2_ARS-UCD1.3_genomic.gff.gz
Sheep	Ovis aries	GCA_016772045.1	protein	ftp://ftp.ncbi.nlm.nih.gov/genomes/all/GCF/016/772/045/GCF_016772045.1_ARS-UI_Ramb_v2.0/GCF_016772045.1_ARS-UI_Ramb_v2.0_protein.faa.gz	ftp://ftp.ncbi.nlm.nih.gov/genomes/all/GCF/016/772/045/GCF_016772045.1_ARS-UI_Ramb_v2.0/GCF_016772045.1_ARS-UI_Ramb_v2.0_cds_from_genomic.fna.gz	ftp://ftp.ncbi.nlm.nih.gov/genomes/all/GCF/016/772/045/GCF_016772045.1_ARS-UI_Ramb_v2.0/GCF_016772045.1_ARS-UI_Ramb_v2.0_genomic.gff.gz
Goat	Capra hircus	GCF_001704415.2	protein	ftp://ftp.ncbi.nlm.nih.gov/genomes/all/GCF/001/704/415/GCF_001704415.2_ARS1.2/GCF_001704415.2_ARS1.2_protein.faa.gz	ftp://ftp.ncbi.nlm.nih.gov/genomes/all/GCF/001/704/415/GCF_001704415.2_ARS1.2/GCF_001704415.2_ARS1.2_cds_from_genomic.fna.gz	ftp://ftp.ncbi.nlm.nih.gov/genomes/all/GCF/001/704/415/GCF_001704415.2_ARS1.2/GCF_001704415.2_ARS1.2_genomic.gff.gz
Pig	Sus scrofa	GCA_000003025.6	protein	ftp://ftp.ncbi.nlm.nih.gov/genomes/all/GCF/000/003/025/GCF_000003025.6_Sscrofa11.1/GCF_000003025.6_Sscrofa11.1_protein.faa.gz	ftp://ftp.ncbi.nlm.nih.gov/genomes/all/GCF/000/003/025/GCF_000003025.6_Sscrofa11.1/GCF_000003025.6_Sscrofa11.1_cds_from_genomic.fna.gz	ftp://ftp.ncbi.nlm.nih.gov/genomes/all/GCF/000/003/025/GCF_000003025.6_Sscrofa11.1/GCF_000003025.6_Sscrofa11.1_genomic.gff.gz
Human	Homo sapiens	GCA_009914755.4	protein	ftp://ftp.ncbi.nlm.nih.gov/genomes/all/GCF/009/914/755/GCF_009914755.1_T2T-CHM13v2.0/GCF_009914755.1_T2T-CHM13v2.0_protein.faa.gz	ftp://ftp.ncbi.nlm.nih.gov/genomes/all/GCF/009/914/755/GCF_009914755.1_T2T-CHM13v2.0/GCF_009914755.1_T2T-CHM13v2.0_cds_from_genomic.fna.gz	ftp://ftp.ncbi.nlm.nih.gov/genomes/all/GCF/009/914/755/GCF_009914755.1_T2T-CHM13v2.0/GCF_009914755.1_T2T-CHM13v2.0_genomic.gff.gz

## Sheet: Supplementary Table 4
SRA accession number	Sample Name	Breed	Type	Project Accession Number	Reference	Reference link
SRR9208736	Sample1	Yibin	Swamp	PRJNA547460	Sun_2020	doi.org/10.1093/gigascience/giz166
SRR9208737	Sample2	Yibin	Swamp	PRJNA547460	Sun_2020	doi.org/10.1093/gigascience/giz166
SRR9208738	Sample3	Yibin	Swamp	PRJNA547460	Sun_2020	doi.org/10.1093/gigascience/giz166
SRR9208741	Sample4	Guizhoubai	Swamp	PRJNA547460	Sun_2020	doi.org/10.1093/gigascience/giz166
SRR9208742	Sample5	Guizhou	Swamp	PRJNA547460	Sun_2020	doi.org/10.1093/gigascience/giz166
SRR9208743	Sample6	Diandongnan	Swamp	PRJNA547460	Sun_2020	doi.org/10.1093/gigascience/giz166
SRR9208744	Sample7	Binhu	Swamp	PRJNA547460	Sun_2020	doi.org/10.1093/gigascience/giz166
SRR9208745	Sample8	Binhu	Swamp	PRJNA547460	Sun_2020	doi.org/10.1093/gigascience/giz166
SRR9208746	Sample9	Binhu	Swamp	PRJNA547460	Sun_2020	doi.org/10.1093/gigascience/giz166
SRR9208747	Sample10	Diandongnan	Swamp	PRJNA547460	Sun_2020	doi.org/10.1093/gigascience/giz166
SRR9208748	Sample11	Diandongnan	Swamp	PRJNA547460	Sun_2020	doi.org/10.1093/gigascience/giz166
SRR9208749	Sample12	Diandongnan	Swamp	PRJNA547460	Sun_2020	doi.org/10.1093/gigascience/giz166
SRR9208750	Sample13	Diandongnan	Swamp	PRJNA547460	Sun_2020	doi.org/10.1093/gigascience/giz166
SRR9208751	Sample14	Dehong	Swamp	PRJNA547460	Sun_2020	doi.org/10.1093/gigascience/giz166
SRR9208752	Sample15	Dehong	Swamp	PRJNA547460	Sun_2020	doi.org/10.1093/gigascience/giz166
SRR9208753	Sample16	Guangyuan	Swamp	PRJNA547460	Sun_2020	doi.org/10.1093/gigascience/giz166
SRR9208754	Sample17	Guangyuan	Swamp	PRJNA547460	Sun_2020	doi.org/10.1093/gigascience/giz166
SRR9208755	Sample18	Guangyuan	Swamp	PRJNA547460	Sun_2020	doi.org/10.1093/gigascience/giz166
SRR9208756	Sample19	Guangyuan	Swamp	PRJNA547460	Sun_2020	doi.org/10.1093/gigascience/giz166
SRR9208757	Sample20	Fuzhou	Swamp	PRJNA547460	Sun_2020	doi.org/10.1093/gigascience/giz166
SRR9208758	Sample21	Fuzhou	Swamp	PRJNA547460	Sun_2020	doi.org/10.1093/gigascience/giz166
SRR9208759	Sample22	Fuzhou	Swamp	PRJNA547460	Sun_2020	doi.org/10.1093/gigascience/giz166
SRR9208760	Sample23	Guangyuan	Swamp	PRJNA547460	Sun_2020	doi.org/10.1093/gigascience/giz166
SRR9208761	Sample24	Guizhoubai	Swamp	PRJNA547460	Sun_2020	doi.org/10.1093/gigascience/giz166
SRR9208762	Sample25	Guizhoubai	Swamp	PRJNA547460	Sun_2020	doi.org/10.1093/gigascience/giz166
SRR9208763	Sample26	Xingyang	Swamp	PRJNA547460	Sun_2020	doi.org/10.1093/gigascience/giz166
SRR9208765	Sample27	Xiajiang	Swamp	PRJNA547460	Sun_2020	doi.org/10.1093/gigascience/giz166
SRR9208766	Sample28	Xiajiang	Swamp	PRJNA547460	Sun_2020	doi.org/10.1093/gigascience/giz166
SRR9208767	Sample29	Xiajiang	Swamp	PRJNA547460	Sun_2020	doi.org/10.1093/gigascience/giz166
SRR9208768	Sample30	Xiajiang	Swamp	PRJNA547460	Sun_2020	doi.org/10.1093/gigascience/giz166
SRR9208769	Sample31	Xingyang	Swamp	PRJNA547460	Sun_2020	doi.org/10.1093/gigascience/giz166
SRR9208770	Sample32	Xingyang	Swamp	PRJNA547460	Sun_2020	doi.org/10.1093/gigascience/giz166
SRR9208771	Sample33	Xingyang	Swamp	PRJNA547460	Sun_2020	doi.org/10.1093/gigascience/giz166
SRR9208772	Sample34	Xingyang	Swamp	PRJNA547460	Sun_2020	doi.org/10.1093/gigascience/giz166
SRR9208773	Sample35	Enshi	Swamp	PRJNA547460	Sun_2020	doi.org/10.1093/gigascience/giz166
SRR9208774	Sample36	Dehong	Swamp	PRJNA547460	Sun_2020	doi.org/10.1093/gigascience/giz166
SRR9208775	Sample37	Enshi	Swamp	PRJNA547460	Sun_2020	doi.org/10.1093/gigascience/giz166
SRR9208776	Sample38	Enshi	Swamp	PRJNA547460	Sun_2020	doi.org/10.1093/gigascience/giz166
SRR9208777	Sample39	Fuling	Swamp	PRJNA547460	Sun_2020	doi.org/10.1093/gigascience/giz166
SRR9208778	Sample40	Enshi	Swamp	PRJNA547460	Sun_2020	doi.org/10.1093/gigascience/giz166
SRR9208779	Sample41	Fuling	Swamp	PRJNA547460	Sun_2020	doi.org/10.1093/gigascience/giz166
SRR9208780	Sample42	Fuling	Swamp	PRJNA547460	Sun_2020	doi.org/10.1093/gigascience/giz166
SRR9208781	Sample43	Fuzhou	Swamp	PRJNA547460	Sun_2020	doi.org/10.1093/gigascience/giz166
SRR9208782	Sample44	Fuzhou	Swamp	PRJNA547460	Sun_2020	doi.org/10.1093/gigascience/giz166
SRR9208784	Sample45	Poyanghu	Swamp	PRJNA547460	Sun_2020	doi.org/10.1093/gigascience/giz166
SRR9208786	Sample46	Poyanghu	Swamp	PRJNA547460	Sun_2020	doi.org/10.1093/gigascience/giz166
SRR9208787	Sample47	Poyanghu	Swamp	PRJNA547460	Sun_2020	doi.org/10.1093/gigascience/giz166
SRR9208789	Sample48	Jianghan	Swamp	PRJNA547460	Sun_2020	doi.org/10.1093/gigascience/giz166
SRR9208791	Sample49	Xiajiang	Swamp	PRJNA547460	Sun_2020	doi.org/10.1093/gigascience/giz166
SRR9208793	Sample50	Jinghong	Swamp	PRJNA547460	Sun_2020	doi.org/10.1093/gigascience/giz166
SRR9208794	Sample51	Jinghong	Swamp	PRJNA547460	Sun_2020	doi.org/10.1093/gigascience/giz166
SRR9208795	Sample52	Jinghong	Swamp	PRJNA547460	Sun_2020	doi.org/10.1093/gigascience/giz166
SRR9208796	Sample53	Laos	Swamp	PRJNA547460	Sun_2020	doi.org/10.1093/gigascience/giz166
SRR9208797	Sample54	Laos	Swamp	PRJNA547460	Sun_2020	doi.org/10.1093/gigascience/giz166
SRR9208798	Sample55	Laos	Swamp	PRJNA547460	Sun_2020	doi.org/10.1093/gigascience/giz166
SRR9208799	Sample56	Laos	Swamp	PRJNA547460	Sun_2020	doi.org/10.1093/gigascience/giz166
SRR9208800	Sample57	Laos	Swamp	PRJNA547460	Sun_2020	doi.org/10.1093/gigascience/giz166
SRR9208805	Sample58	Jianghuai	Swamp	PRJNA547460	Sun_2020	doi.org/10.1093/gigascience/giz166
SRR9208806	Sample59	Jianghan	Swamp	PRJNA547460	Sun_2020	doi.org/10.1093/gigascience/giz166
SRR9208807	Sample60	Jianghuai	Swamp	PRJNA547460	Sun_2020	doi.org/10.1093/gigascience/giz166
SRR9208808	Sample61	Jianghuai	Swamp	PRJNA547460	Sun_2020	doi.org/10.1093/gigascience/giz166
SRR9208812	Sample62	Jianghan	Swamp	PRJNA547460	Sun_2020	doi.org/10.1093/gigascience/giz166
SRR9208815	Sample63	Hanzhong	Swamp	PRJNA547460	Sun_2020	doi.org/10.1093/gigascience/giz166
SRR9208817	Sample64	Hainan	Swamp	PRJNA547460	Sun_2020	doi.org/10.1093/gigascience/giz166
SRR9208818	Sample65	Hanzhong	Swamp	PRJNA547460	Sun_2020	doi.org/10.1093/gigascience/giz166
SRR9208819	Sample66	Hainan	Swamp	PRJNA547460	Sun_2020	doi.org/10.1093/gigascience/giz166
SRR9208820	Sample67	Hainan	Swamp	PRJNA547460	Sun_2020	doi.org/10.1093/gigascience/giz166
SRR9208821	Sample68	Hainan	Swamp	PRJNA547460	Sun_2020	doi.org/10.1093/gigascience/giz166
SRR9208822	Sample69	Hainan	Swamp	PRJNA547460	Sun_2020	doi.org/10.1093/gigascience/giz166
SRR9208823	Sample70	Haizi	Swamp	PRJNA547460	Sun_2020	doi.org/10.1093/gigascience/giz166
SRR9208824	Sample71	Haizi	Swamp	PRJNA547460	Sun_2020	doi.org/10.1093/gigascience/giz166
SRR9208825	Sample72	Guizhoubai	Swamp	PRJNA547460	Sun_2020	doi.org/10.1093/gigascience/giz166
SRR9208826	Sample73	Guizhoubai	Swamp	PRJNA547460	Sun_2020	doi.org/10.1093/gigascience/giz166
SRR9208827	Sample74	Guizhoubai	Swamp	PRJNA547460	Sun_2020	doi.org/10.1093/gigascience/giz166
SRR9208828	Sample75	Guizhoubai	Swamp	PRJNA547460	Sun_2020	doi.org/10.1093/gigascience/giz166
SRR9208829	Sample76	Haizi	Swamp	PRJNA547460	Sun_2020	doi.org/10.1093/gigascience/giz166
SRR9208830	Sample77	Guizhoubai	Swamp	PRJNA547460	Sun_2020	doi.org/10.1093/gigascience/giz166
SRR9208831	Sample78	Guizhoubai	Swamp	PRJNA547460	Sun_2020	doi.org/10.1093/gigascience/giz166
SRR9208832	Sample79	Guizhoubai	Swamp	PRJNA547460	Sun_2020	doi.org/10.1093/gigascience/giz166
SRR18912881	Sample80	Nili-Ravi	River	PRJNA831550	Yang_2023	doi.org/10.1111/age.13288
SRR18912882	Sample81	Mediterranean	River	PRJNA831550	Yang_2023	doi.org/10.1111/age.13288
SRR18912883	Sample82	Mediterranean	River	PRJNA831550	Yang_2023	doi.org/10.1111/age.13288
SRR18912884	Sample83	Nili-Ravi	River	PRJNA831550	Yang_2023	doi.org/10.1111/age.13288
SRR18912885	Sample84	Mediterranean	River	PRJNA831550	Yang_2023	doi.org/10.1111/age.13288
SRR18912886	Sample85	Mediterranean	River	PRJNA831550	Yang_2023	doi.org/10.1111/age.13288
SRR18912887	Sample86	Mediterranean	River	PRJNA831550	Yang_2023	doi.org/10.1111/age.13288
SRR18912888	Sample87	Mediterranean	River	PRJNA831550	Yang_2023	doi.org/10.1111/age.13288
SRR18912889	Sample88	Nili-Ravi	River	PRJNA831550	Yang_2023	doi.org/10.1111/age.13288
SRR18912891	Sample89	Murrah	River	PRJNA831550	Yang_2023	doi.org/10.1111/age.13288
SRR18912892	Sample90	Murrah	River	PRJNA831550	Yang_2023	doi.org/10.1111/age.13288
SRR18912893	Sample91	Nili-Ravi	River	PRJNA831550	Yang_2023	doi.org/10.1111/age.13288
SRR18912894	Sample92	Nili-Ravi	River	PRJNA831550	Yang_2023	doi.org/10.1111/age.13288
SRR18912895	Sample93	Murrah	River	PRJNA831550	Yang_2023	doi.org/10.1111/age.13288
SRR18912896	Sample94	Nili-Ravi	River	PRJNA831550	Yang_2023	doi.org/10.1111/age.13288
SRR18912897	Sample95	Murrah	River	PRJNA831550	Yang_2023	doi.org/10.1111/age.13288
SRR18912898	Sample96	Mediterranean	River	PRJNA831550	Yang_2023	doi.org/10.1111/age.13288
SRR18912899	Sample97	Nili-Ravi	River	PRJNA831550	Yang_2023	doi.org/10.1111/age.13288
SRR18912900	Sample98	Murrah	River	PRJNA831550	Yang_2023	doi.org/10.1111/age.13288
SRR18912901	Sample99	Murrah	River	PRJNA831550	Yang_2023	doi.org/10.1111/age.13288
SRR18912902	Sample100	Nili-Ravi	River	PRJNA831550	Yang_2023	doi.org/10.1111/age.13288
SRR18912903	Sample101	Murrah	River	PRJNA831550	Yang_2023	doi.org/10.1111/age.13288
SRR18912904	Sample102	Murrah	River	PRJNA831550	Yang_2023	doi.org/10.1111/age.13288
SRR18912905	Sample103	Murrah	River	PRJNA831550	Yang_2023	doi.org/10.1111/age.13288
SRR18912906	Sample104	Nili-Ravi	River	PRJNA831550	Yang_2023	doi.org/10.1111/age.13288
SRR18912907	Sample105	Nili-Ravi	River	PRJNA831550	Yang_2023	doi.org/10.1111/age.13288
SRR18912908	Sample106	Murrah	River	PRJNA831550	Yang_2023	doi.org/10.1111/age.13288
SRR18912909	Sample107	Mediterranean	River	PRJNA831550	Yang_2023	doi.org/10.1111/age.13288
SRR18912910	Sample108	Nili-Ravi	River	PRJNA831550	Yang_2023	doi.org/10.1111/age.13288
SRR18912890	Sample109	Mediterranean	River	PRJNA831550	Yang_2023	doi.org/10.1111/age.13288
SRR4477876	Sample110	Mediterranean	River	PRJNA350833	Whitacre_2017	doi.org/10.1038/srep39719
SRR4477877	Sample111	Mediterranean	River	PRJNA350833	Whitacre_2017	doi.org/10.1038/srep39719
SRR4477878	Sample112	Mediterranean	River	PRJNA350833	Whitacre_2017	doi.org/10.1038/srep39719
SRR4477879	Sample113	Mediterranean	River	PRJNA350833	Whitacre_2017	doi.org/10.1038/srep39719
SRR4477880	Sample114	Mediterranean	River	PRJNA350833	Whitacre_2017	doi.org/10.1038/srep39719
SRR4477881	Sample115	Mediterranean	River	PRJNA350833	Whitacre_2017	doi.org/10.1038/srep39719
SRR4477882	Sample116	Mediterranean	River	PRJNA350833	Whitacre_2017	doi.org/10.1038/srep39719
SRR4477883	Sample117	Mediterranean	River	PRJNA350833	Whitacre_2017	doi.org/10.1038/srep39719
SRR4477889	Sample118	Mediterranean	River	PRJNA350833	Whitacre_2017	doi.org/10.1038/srep39719
SRR4477890	Sample119	Mediterranean	River	PRJNA350833	Whitacre_2017	doi.org/10.1038/srep39719
SRR4477891	Sample120	Mediterranean	River	PRJNA350833	Whitacre_2017	doi.org/10.1038/srep39719
SRR4477892	Sample121	Mediterranean	River	PRJNA350833	Whitacre_2017	doi.org/10.1038/srep39719
SRR4477893	Sample122	Mediterranean	River	PRJNA350833	Whitacre_2017	doi.org/10.1038/srep39719
SRR4477894	Sample123	Mediterranean	River	PRJNA350833	Whitacre_2017	doi.org/10.1038/srep39719
SRR4477895	Sample124	Mediterranean	River	PRJNA350833	Whitacre_2017	doi.org/10.1038/srep39719
SRR4477896	Sample125	Mediterranean	River	PRJNA350833	Whitacre_2017	doi.org/10.1038/srep39719
SRR4477897	Sample126	Mediterranean	River	PRJNA350833	Whitacre_2017	doi.org/10.1038/srep39719
SRR4477898	Sample127	Mediterranean	River	PRJNA350833	Whitacre_2017	doi.org/10.1038/srep39719
SRR4477899	Sample128	Mediterranean	River	PRJNA350833	Whitacre_2017	doi.org/10.1038/srep39719
SRR4477900	Sample129	Mediterranean	River	PRJNA350833	Whitacre_2017	doi.org/10.1038/srep39719
SRR8614833	Sample131	Mediterranean	River	PRJNA350833	Whitacre_2017	doi.org/10.1038/srep39719
SRR9208790	Sample132	Nili-Ravi	River	PRJNA547460	Sun_2020	doi.org/10.1093/gigascience/giz166
SRR9208792	Sample133	Vietnam	Swamp	PRJNA547460	Sun_2020	doi.org/10.1093/gigascience/giz166
SRR9208801	Sample134	Murrah	River	PRJNA547460	Sun_2020	doi.org/10.1093/gigascience/giz166
SRR9208802	Sample135	Murrah	River	PRJNA547460	Sun_2020	doi.org/10.1093/gigascience/giz166
SRR9208810	Sample136	India	River	PRJNA547460	Sun_2020	doi.org/10.1093/gigascience/giz166
SRR9208813	Sample137	India	River	PRJNA547460	Sun_2020	doi.org/10.1093/gigascience/giz166
SRR9208814	Sample138	India	River	PRJNA547460	Sun_2020	doi.org/10.1093/gigascience/giz166
SRR9208816	Sample139	India	River	PRJNA547460	Sun_2020	doi.org/10.1093/gigascience/giz166
SRR8614857	Sample140	Mediterranean	River	PRJNA350833	Whitacre_2017	doi.org/10.1038/srep39719
SRR9208809	Sample141	India	River	PRJNA547460	Sun_2020	doi.org/10.1093/gigascience/giz166

## Sheet: Supplementary Table 5
Year	Author	Paper
2017	Cosenza et al.	A novel polymorphism in the oxytocin receptor encoding gene (OXTR) affects milk fatty acid composition in Italian Mediterranean river buffalo
2012	Pauciullo et al.	A single nucleotide polymorphism in the promoter region of river buffalo stearoyl CoA desaturase gene (SCD) is associated with milk yield
2023	El Nagar et al.	A Single-Step Genome-Wide Association Study for Semen Traits of Egyptian Buffalo Bulls
2021	Herrera et al.	Accuracy of Genomic Prediction for Milk Production Traits in Philippine Dairy Buffaloes
2023	Agrawal et al.	Allele mining in gene encoding fc fragment of IgG receptor, transporter, alpha (FCGRT) and association of nucleotide variants with passive transfer of
2012	Pauciullo et al.	An association analysis between OXT genotype and milk yield and flow in Italian Mediterranean river buffalo
2017	Li et al.	An association analysis between PRL genotype and milk production traits in Italian Mediterranean river buffalo
2023	Kumari et al.	ASIP gene polymorphism associated with black coat and skin color in Murrah buffalo
2021	Ye et al.	Association analysis between FASN genotype and milk traits in Mediterranean buffalo and its expression among different buffalo tissues
2015	Dubey et al.	Association analysis of polymorphism in thyroglobulin gene promoter with milk production traits in riverine buffalo (Bubalus bubalis)
2023	Abd El Fattah et al.	Association analysis of prolactin and prolactin receptor genes with selected productive and reproductive traits in Egyptian buffalo
2014	Saad et al.	Association Between A31G SNP of the Myostatin Gene and Serum Levels of ALP, GOT, P, and Ca in Egyptian Buffalo (Bubalus bubalis)
2016	Darwish et al.	Association between Genotypes of Growth Hormone Gene and Semen Quality Traits in Cow Bulls and Buffalo Bulls
2022	Lu et al.	Association between single-nucleotide polymorphisms in ARID4A gene and sperm quality of Chinese water buffalo
2014	Abo-Al-Ela et al.	Association of a novel SNP in exon 10 of the IGF2 gene with growth traits in Egyptian water buffalo (Bubalus bubalis)
2021	Khan et al.	Association of DGAT1 With Cattle, Buffalo, Goat, and Sheep Milk and Meat Production Traits
2020	Kumar et al.	Association of genetic variants of forebrain embryonic zinc finger-like (FEZL) gene exon 3 with clinical mastitis in Murrah buffaloes (Bubalus bubalis)
2020	Dinesh et al.	Association of polymorphic variant of exons 6 and 11 of lactoferrin gene with mastitis in Murrah buffalo
2020	Wang et al.	Association of SNPs in GnRH gene with sperm quality traits of Chinese water buffalo
2020	Wang et al.	Association of SNPs in GnRH gene with sperm quality traits of Chinese water buffalo.
2013	Parikh et al.	Characterization and association of the Pit-1 gene in the Indian buffalo
2019	Dhundwal et al.	Characterization and validation of point mutation in MBL1 gene and its relationship with mastitis in Murrah buffalo (Bubalus bubalis)
2015	Abou Mossallam et al.	Characterization of buffalo interleukin 8 (IL-8) and its expression in endometritis
2018	Ullah et al.	Comparative Analysis of V-Akt Murine Thymoma Viral Oncogene Homolog 3 (AKT3) Gene between Cow and Buffalo Reveals Substantial Differences
2006	Mingala et al.	Comparative assessment of Th1 and Th2 cytokines of swamp type buffalo and other bubaline breeds by molecular cloning, sequencing and phylogenetics
2023	Deng et al.	Comparative Genomic Analysis of the Thiolase Family and Functional Characterization of the Acetyl-Coenzyme A Acyltransferase-1 Gene for Milk
2021	Rehman et al.	Comparative Genomics, Evolutionary and Gene Regulatory Regions Analysis of Casein Gene Family in Bubalus bubalis
2020	Huang et al.	Comparative transcriptome analysis reveals that PCK1 is a potential gene affecting IMF deposition in buffalo
2021	Cosenza et al.	Complete CSN1S2 Characterization, Novel Allele Identification and Association With Milk Fatty Acid Composition in River Buffalo
2017	Margawati et al.	Confirmation of Existing Insulin-like Growth Factor-1 Gene Associated with Growth and Milk-Production Traits and Genetic Diversity in Buffalo
2017	El Nahas et al.	CXCR 2 Gene Polymorphism and Its Association with Mastitis in Murrah Buffalo Wani
2022	Agrawal et al.	Detection of nucleotide variants in FCGRT (Fc fragment of IgG, receptor, transporter, alpha) gene and their influence on colostral IgG concentration
2019	Pathak et al.	Detection of polymorphism in the promoter region of TNF-alpha gene of water buffalo (Bubalus bubalis) and its association with disease resistance
2020	Awad et al.	Determination of Potential Candidate Genes Associated with Milk Lactose in Egyptian Buffalo.
2016	Parikh et al.	DGAT1 gene polymorphisms and its association with milk production traits in Mehsana buffalo (Bubalus bubalis)
2012	Shi et al.	DGAT1, GH, GHR, PRL and PRLR Polymorphism in Water Buffalo (Bubalus bubalis): DGAT1, GH, GHR, PRL, PRLR Polymorphism in Buffalo
2021	Ma et al.	Evolutionary Analysis of OAT Gene Family in River and Swamp Buffalo: Potential Role of SLCO3A1 Gene in Milk Performance
2022	Ye et al.	Evolutionary and Association Analysis of Buffalo FABP Family Genes Reveal Their Potential Role in Milk Performance
2019	Naserkheil et al.	Exploring novel single nucleotide polymorphisms and haplotypes of the diacylglycerol O-acyltransferase 1 (DGAT1) gene and their effects on protein
2017	Kumar et al.	Exploring polymorphism of prolactin gene and its possible association with repeat breeding in buffaloes
2021	Javed et al.	Exploring the Potential of Interferon Gamma Gene as Major Immune Responder for Bovine Tuberculosis in River Buffalo
2016	Deng et al.	Four novel polymorphisms of buffalo INSIG2 gene are associated with milk production traits in Chinese buffaloes
2019	Memon et al.	Frequencies of the PRNP gene polymorphisms in binglangjiang buffalo (bubalus bubalis) for comparing potential susceptibility to BSE
2016	Nadeem et al.	Genetic and genomic dissection of Prolactin revealed potential association with milk production traits in riverine buffalo
2010	Berthouly et al.	Genetic and morphometric characterization of a local Vietnamese Swamp Buffalo population
2016	de Freitas et al.	Genetic association between SNPs in the DGAT1 gene and milk production traits in Murrah buffaloes
2021	Hosseini et al.	Genetic Association of PPARGC1A Gene Single Nucleotide Polymorphism with Milk Production Traits in Italian Mediterranean Buffalo
2017	Sosa et al.	Genetic characterization of FSH beta-subunit gene and its association with buffalo fertility
2016	Niranjan et al.	Genetic diversity analysis of buffalo fatty acid synthase (FASN) gene and its differential expression among bovines
2023	George et al.	Genetic improvement of economic traits in Murrah buffalo using significant SNPs from genome-wide association study
2016	Sosa et al.	Genetic Polymorphism of Luteinizing Hormone Receptor Gene in Relation to Fertility of Egyptian Buffalo
2023	Khan et al.	Genetic polymorphism of Β-casein gene and its association with milk production and composition in Azi-Kheli buffalo
2020	Gu et al.	Genetic variability of Lipoprotein lipase gene (LPL) and preliminary association study with milk fatty acids in Italian Mediterranean river buffalo
2019	Revanasiddu et al.	Genetic variants in male specific region (MSY) of ZNF280BY gene and their association with semen quality traits in Murrah buffalo bulls
2021	Jaiswal et al.	Genome Wide Prediction, Mapping and Development of Genomic Resources of Mastitis Associated Genes in Water Buffalo
2021	Vohra et al.	Genome-Wide Association Studies in Indian Buffalo Revealed Genomic Regions for Lactation and Fertility
2018	Liu et al.	Genome-wide association studies to identify quantitative trait loci affecting milk production traits in water buffalo
2020	Guzman et al.	Genome-wide association study applied to type traits related to milk yield in water buffaloes (Bubalus bubalis)
2017	Mokhber	Genome-wide Association Study for Milk Production in Iranian Buffalo
2017	Mokhber et al.	Genome-wide Association Study for Some Morphological Traits in Iranian Buffalo
2023	Kumar et al.	Genome-wide association study revealed suggestive QTLs for production and reproduction traits in Indian Murrah buffalo
2022	Javed et al.	Genomic analysis of arginine vasopressin gene in riverine buffalo reveals its potential association with silent estrus behavior
2020	Liang et al.	Genomic Analysis Revealed a Convergent Evolution of LINE-1 in Coat Color: A Case Study in Water Buffaloes (Bubalus bubalis)
2021	Lazaro et al.	Genomic studies of milk-related traits in water buffalo (Bubalus bubalis) based on single-step genomic best linear unbiased prediction and random regression models
2019	Pandey et al.	Genotype of MTNR1A gene regulates the conception rate following melatonin treatment in water buffalo.
2016	Mishra et al.	High genetic diversity and distribution of Bubu-DQA alleles in swamp buffaloes (Bubalus bubalis carabanesis): identification of new Bubu-DQA loci and haplotypes
2017	Zhang et al.	HSFY and ZNF280BY show copy number variations within 17 water buffalo populations
2021	Ismail	Identification of Aquaporin 7 Gene Polymorphism and In-vivo Fertility of Egyptian Buffalo Bulls
2015	Maryam et al.	Identification of functional consequence of a novel selection signature in CYP11b1 gene for milk fat content in Bubalus bubalis
2023	Shergojry et al.	Identification of genetic polymorphism of the MBL2 gene and its association with clinical mastitis in Murrah buffaloes
2023	Dubey et al.	Identification of novel polymorphism in mammary-derived growth inhibitor gene of water buffalo and its expression analysis in the mammary gland
2018	Thakur et al.	Identification of point mutation in TLR2 gene and its association with mastitis in water buffalo
2015	Dinesh et al.	Identification of polymorphism in exons 7 and 12 of lactoferrin gene and its association with incidence of clinical mastitis in Murrah buffalo
2016	Dubey et al.	Identification of polymorphism in fatty acid binding protein 3 (FABP3) gene and its association with milk fat traits in riverine buffalo (Bubalus bubalis)
2016	Chaudhary et al.	Identification of SNPs in Beta 2 Microglobulin (β2M) Gene and their Association with IgG Concentration in Neonatal Buffalo Calves
2022	Hasanain et al.	Identification of SNPs in Intron 3 of Osteopontin Gene in Egyptian Buffalo Bulls with High and Low Quality Semen
2018	Li et al.	Integrating RNA-seq and GWAS reveals novel genetic mutations for buffalo reproductive traits
2019	Deng et al.	Integrative Analysis of Transcriptome and GWAS Data to Identify the Hub Genes Associated With Milk Yield Trait in Buffalo
2019	Abou Mossallam et al.	Intron retention in Cathelicidin-4 in river buffalo
2020	Kumar et al.	Investigating genetic variability in Hsp70 gene-5′-fragment and its association with thermotolerance in Murrah buffalo (Bubalus bubalis) under sub-tropical
2019	Özşensoy and Kara	Investigation of GH and GHRAlu I gene polymorphisms on meat yields in Anatolian water buffalo breed using PCR-RFLP method
2023	Sihag et al.	Investigation of Polymorphic Variations in the Alpha-Lactalbumin Gene and their Association Analysis to Milk Characteristics in River Buffalo
2007	Huang et al.	Isolation and characterization of EG-like cells from Chineseswamp buffalo (Bubalus bubalis)
2019	Özşensoy and Kara	Kinetics of lipogenic genes expression in milk purified mammary epithelial cells (MEC) across lactation and their correlation with milk and fat yield in buffalo
1994	Hassanane et al.	Mapping of the interferon gamma (IFNG) gene in river and swamp buffaloes by in situ hybridization
2014	Cosenza et al.	Mediterranean river buffalo CSN1S1 gene: search for polymorphisms and association studies
2022	Kamble et al.	Melanocortin 1 receptor (MC1R) gene polymorphism and its association with coat colour patterns in Nagpuri and Purnathadi buffaloes
2018	Deng et al.	Molecular characterisation of the buffalo SCAP gene and its association with milk production traits in water buffaloes
2023	Zhou et al.	Molecular Characteristics and Polymorphisms of Buffalo (Bubalus bubalis) ABCG2 Gene and Its Role in Milk Fat Synthesis
2015	Deng et al.	Molecular cloning and expression analysis of the STAT1 gene in the water buffalo (Bubalus bubalis)
2021	Qiu et al.	Molecular cloning, functional characterization, tissue expression and polymorphism analysis of buffalo PRDX6 gene
2018	Zhu et al.	Molecular Cloning, Identification, and Expression Patterns of Myostatin Gene in Water Buffalo (Bubalus Bubalis)
2019	Pal et al.	Mutations in CD14 gene causes mastitis in different breeds of buffalo as confirmed by in silico studies and experimental validation
2020	Pal et al.	Mutations in CD14 gene may have significant effect on mastitis resistance/susceptibility of buffalo.
2022	Lin et al.	Novel Insight Into the Role of ACSL1 Gene in Milk Production Traits in Buffalo
2018	Li et al.	Novel insights into the genetic basis of buffalo reproductive performance
2024	Abou Mossallam et al.	Novel Nucleotides Polymorphism in CXTCR2 Gene Associated with Mastitis In River Buffalo, Egyptian Breed
2018	Javed et al.	Novel Polymorphism in OLR 1 Gene Is Associated with High Milk Fat Content in River Buffalo
2024	Abou Mossallam et al.	Novel polymorphisms of the IGF1R gene and their association with average daily gain in Egyptian buffalo (Bubalus bubalis).
2021	Saikia et al.	Novel SNP identified in HSBP1 gene and its association with thermal tolerance traits in Murrah buffalo
2018	Manzoor et al.	Osteopontin gene polymorphism association with milk traits and its expression analysis in milk of riverine buffalo
2012	Tanpure et al.	PCR-SSCP analysis of leptin gene and its association with milk production traits in river buffalo (Bubalus bubalis)
2020	Eldebaky et al.	PCR-SSCP and Sequencing Analysis For Studying Leptin Gene Polymorphism and Its Association with Reproductive Status of Egyptian Buffalo
2010	Sahoo et al.	PCR-SSCP of Serum Lysozyme Gene (Exon-III) in Riverine Buffalo and Its Association with Lysozyme Activity and Somatic Cell Count
2020	Fan et al.	Polymorphism and molecular characteristics of the CSN1S2 gene in river and swamp buffalo
2020	Manzoor et al.	Polymorphism association and expression analysis of alpha-lactalbumin (LALBA) gene during lactation in Nili Ravi buffalo
2022	Işık et al.	Polymorphism detection of DGAT1 and Lep genes in Anatolian water buffalo (Bubalus bubalis) populations in Turkey
2022	Abou Mossallam et al.	Polymorphism Evaluation of TLR2 Gene Associated with Endometritis Infection in Buffalo Reared in Egypt
2021	Anggraeni et al.	Polymorphism Exploration of Growth Family (GH, GHRH and PIT-1) Genes Polymorphisms of Local Swamp Buffalo for Productivity Improvement in North Tapanuli Regency, North Sumatra
2012	Rana et al.	Polymorphism in TLR2 gene and its association with mastitis in Murrah buffalo
2018	Gunwant et al.	Polymorphism of melatonin receptor (MTNR1A) gene and its association with seasonal reproduction in water buffalo (Bubalus bubalis)
2018	Coizet et al.	Polymorphism of the STAT5A, MTNR1A and TNFα genes and their effect on dairy production in Bubalus bubalis
2021	Fan et al.	Polymorphism, Molecular Characteristics of Alpha-Lactalbumin (LALBA) Gene in River and Swamp Buffalo
2003	Sena et al.	Polymorphisms in MHC-DRA and -DRB alleles of water buffalo (Bubalus bubalis) reveal different features from cattle DR alleles
2021	Silva et al.	Polymorphisms in the Leptin and SCD genes in Buffaloes of the Amazon
2012	Miao et al.	Polymorphisms of inhibin α gene exon 1 in buffalo (Bubalus bubalis), gayal (Bos frontalis) and yak (Bos grunniens): Polymorphisms of inhibin α gene exon 1 in buffalo (Bubalus bubalis), gayal (Bos frontalis) and yak (Bos grunniens)
2017	El-Magd et al.	Polymorphisms of the IGF1 gene and their association with growth traits, serum concentration and expression rate of IGF1 and IGF1R in buffalo
2019	Fan et al.	Polymorphisms of the kappa casein (CSN3) gene and inference of its variants in water buffalo (Bubalus bubalis)
2021	Fan et al.	Polymorphisms, Molecular Characteristics of LGB Gene in River and Swamp Buffalo (Bubalus bubalis)
2018	Imran et al.	Pretentious genomic selection signatures in CYP19A1 gene associated with silent estrous behavior in water buffalo in Pakistan
2020	Abdel-Shafy et al.	Prospecting genomic regions associated with milk production traits in Egyptian buffalo
2015	de Camargo et al.	Prospecting major genes in dairy buffaloes
2022	Mishra et al.	Relative expression profile of Kisspeptin (Kiss1-Kiss1r) and gonadotrophin receptor in the ovarian follicular tissue and their association in the Buffalo
2018	Cosenza et al.	Remarkable genetic diversity detected at river buffalo prolactin receptor (PRLR) gene and association studies with milk fatty acid composition
2010	Pauciullo et al.	Sequence analysis and genetic variability of stearoyl CoA desaturase (SCD) gene in the Italian Mediterranean river buffalo
2023	Abou Mossallam et al.	Sequence analysis of TLR4 gene in river buffalo (Egyptian breed) and SNPs association with Mastitis
2015	Dubey et al.	Sequence characterization and expression analysis of mammary gland derived osteopontin gene of river buffalo
2014	Yuan et al.	Sequence characterization, polymorphism, and tissue expression profile of an effector immediate-early gene: activity-regulated cytoskeletal associated prote
2019	Mishra et al.	Sequence-based structural analysis and evaluation of polymorphism in buffalo Nod-like receptor-1 gene
2020	Gu et al.	Sequencing of lipoprotein lipase gene in the Mediterranean river buffalo identified novel variants affecting gene expression
2023	Shergojry et al.	Single nucleotide polymorphism, haplotypes and genotypes of Mannose-binding lectin (MBL1) gene and their association with clinical mastitis in Murrah buffalo
2012	Vohra et al.	SSCP typing of alpha-lactalbumin and beta-lactoglobulin gene and its association with milk production and constituent traits in Indian riverine buffalo
2021	Iommelli et al.	Stearoyl-CoA Desaturase Activity and Gene Expression in the Adipose Tissue of Buffalo Bulls Was Unaffected by Diets with Different Fat Content and Fatty Acid Profile
2016	Deng et al.	Synonymous single nucleotide polymorphisms in the MC4R gene that are significantly associated with milk production traits in water buffaloes
2010	Miao et al.	The role of MC1R gene in buffalo coat color
2019	Gu et al.	The single nucleotide polymorphism g.133A>C in the stearoyl CoA desaturase gene (SCD) promoter affects gene expression and quali-quantitative properties
2018	Iannaccone et al.	The SNP g.4667G>A at 3'-UTR of IFNG gene is associated with susceptibility to bovine tuberculosis in Mediterranean water buffalo (Bubalus bubalis)
2017	Gu et al.	Transcript analysis at DGAT1 reveals different mRNA profiles in river buffaloes with extreme phenotypes for milk fat
2018	da Costa Barros et al.	Use of single-step genome-wide association studies for prospecting genomic regions related to milk production and milk quality of buffalo
2019	Iannaccone et al.	Water buffalo (Bubalus bubalis) susceptibility to bovine tuberculosis is influenced by g.4002c>t polymorphism in interleukin-10 gene
2014	Rini et al.	κ-Casein Gene Polymorphisms in Riverine and Swamp Buffalo in Indonesia

## Sheet: Supplementary Table 6
Sequencing data	Coverage	Number of reads	Total size (bp)	Mean (bp)
PacBio HiFi reads coverage	33.55	6514698	97301260138	15769
Proximo Hi-C short reads coverage	48.9	945386424	141807963600	150
Illumina short reads coverage (paired)	55.85	1079752012	161962801800	150

## Sheet: Supplementary Table 7
Assembly statistics	Value
Final assembly size (Gb)	2.9
Number of contigs	500
Contig N50 (Mb)	85.47
Largest contig (Mb)	168.93
Number of scaffolds	116
Scaffold N50 (Mb)	121.85
Largest scaffold (Mb)	280.27
Number of gaps	21
Base pair QV	45.77
K-mer completeness	95.91
BUSCO completeness	95.7
Mitogenome size (bp)	16358
unplaced (Mb)	178.44
unplaced (percentage of the genome size)	0.0615
Number of contaminants	55
Number of purged contigs	308
Number of contigs unplaced	91

## Sheet: Supplementary Table 8
Repeat families	PCC_UOA_SB_1v2	Wang_2023	CUSA_SWP	UOA_WB_1	NDDB_SH_1	CUSA_RVB
LINE/L1	46368957	44346347	35823619	40777591	41239620	35449795
LINE/RTE-BovB	159616	163158	153434	171446	166473	232750
Satellite/centr	22677245	2378646	365033	1078495	1314290	225146

## Sheet: Supplementary Table 9
Chromosomes	Position		Repeat families in repeat masker									Satellite repeats
												sat.1404		sat.673
	start	end	BTSAT2	BTSAT2b	BTSAT2c	BTSAT3	BTSAT3b	BTSAT4	BTSAT6	OSSAT1	OSSAT2	size	count	size	count
1	121879648	123381433	849	NA	7179	NA	83	547894	101700	287529	27599	NA	NA	245253	365
2	44810058	47020481	1715	NA	7813	NA	215	480362	71009	352443	25952	NA	NA	362831	539
3	51898354	53830909	2851	NA	101204	NA	503	570570	100701	369848	20879	NA	NA	292258	434
4	64254909	66242241	741	NA	7744	NA	158	446892	69020	225251	19307	NA	NA	210914	314
5	51737537	54629992	533	NA	18151	NA	270	548742	194251	988193	48217	NA	NA	1071251	1593
6	9	583690	NA	NA	NA	NA	NA	274973	16087	18189	10127	129191	92	NA	NA
7	4190	3793523	NA	NA	NA	NA	NA	2298810	211766	162028	152251	372050	265	NA	NA
8	1	4211566	1117	NA	7271	NA	NA	2002185	200995	165199	172702	654516	466	NA	NA
9	1	8197222	99231	NA	5076675	3634	119032	1453143	66015	249434	34244	996103	709	226705	337
10	1	4757985	NA	NA	NA	NA	NA	2910637	273287	197835	397435	903042	643	NA	NA
11	2	3134502	NA	NA	NA	NA	NA	1897772	214321	162292	209690	508397	362	NA	NA
12	2	861115	1191	NA	2861	NA	NA	561095	46185	28586	30453	230443	164	NA	NA
13	1	737133	1634	NA	6961	NA	86	519022	25972	22336	11847	196694	140	NA	NA
14	NA	NA	NA	NA	NA	NA	NA	NA	NA	NA	NA	NA	NA	NA	NA
15	3	1285991	520	NA	3483	161	NA	251762	17959	15152	44906	NA	NA	NA	NA
16	1	4291988	477	NA	3043	NA	NA	2139803	281457	239218	269312	372024	265	NA	NA
17	2	3604158	NA	NA	NA	NA	NA	1964176	246674	213736	142091	574483	409	NA	NA
18	NA	NA	NA	NA	NA	NA	NA	NA	NA	NA	NA	NA	NA	NA	NA
19	1	1619182	NA	NA	NA	NA	NA	924256	112416	87807	66425	145907	104	NA	NA
20	1138	1383057	NA	NA	NA	NA	NA	832287	73972	56080	88576	122174	87	NA	NA
21	1	3388725	NA	NA	NA	NA	NA	1756999	168778	130595	213419	318799	227	NA	NA
22	1	2197135	NA	NA	NA	NA	NA	1008841	98364	87290	53103	318831	227	NA	NA
23	NA	NA	NA	NA	NA	NA	NA	NA	NA	NA	NA	NA	NA	NA	NA

## Sheet: Supplementary Table 10
Chromosomes	PCC_UOA_SB_1v2		Wang_2023		NDDB_SH_1		UOA_WB_1		CUSA_SWP		CUSA_RVB
	p-arm	q-arm	p-arm	q-arm	p-arm	q-arm	p-arm	q-arm	p-arm	q-arm	p-arm	q-arm
1	1554	253	218	NA	590	1330	NA	NA	NA	NA	NA	NA
2	1648	636	416	116	NA	NA	NA	840	NA	NA	NA	NA
3	383	578	53	600	NA	362	NA	NA	NA	NA	NA	NA
4	NA	1382	387	165	233	NA	NA	NA	NA	NA	NA	NA
5	1017	165	421	774	1842	721	NA	NA	NA	NA	NA	NA
6	NA	NA	NA	NA	NA	NA	NA	NA	NA	NA	NA	NA
7	NA	1132	NA	132	NA	NA	NA	NA	NA	NA	NA	NA
8	NA	637	NA	NA	NA	684	NA	NA	NA	NA	NA	NA
9	NA	866	NA	252	NA	849	NA	168	NA	NA	NA	NA
10	NA	1059	NA	464	NA	946	NA	431	NA	NA	NA	NA
11	NA	684	NA	103	NA	1143	NA	NA	NA	NA	NA	94
12	NA	NA	NA	178	NA	NA	NA	NA	NA	NA	NA	NA
13	NA	755	NA	191	NA	1294	NA	NA	NA	NA	NA	NA
14	NA	1071	NA	163	NA	134	NA	275	NA	NA	NA	NA
15	NA	1230	NA	453	NA	842	NA	NA	NA	147		NA
16	NA	1586	NA	NA	NA	1213	NA	NA	NA	NA	NA	NA
17	NA	705	NA	NA	NA	NA	NA	NA	NA	NA	NA	NA
18	NA	1781	NA	NA	NA	458	NA	987	NA	NA	NA	NA
19	NA	423	NA	NA	NA	883	NA	NA	NA	NA	NA	NA
20	NA	NA	NA	NA	NA	1038	NA	NA	NA	NA	NA	NA
21	NA	NA	NA	154	NA	NA	NA	NA	NA	NA	NA	NA
22	NA	NA	NA	NA	NA	894	NA	NA	NA	NA	NA	NA
23	NA	NA	NA	NA	NA	NA	NA	NA	NA	NA	NA	NA
24	NA	NA	NA	NA	NA	NA	NA	NA	NA	NA	NA	NA

[truncated: 7 more sheets: Supplementary Table 11, Supplementary Table 12, Supplementary Table 13, Supplementary Table 14, Supplementary Table 15, Supplementary Table 16, Supplementary Table 17]
